# Supplementary material for: Sediment descriptions and geochemical analyses of radiocarbon-dated deposits from the vicinity of Göbekli Tepe—A dataset
Source: Data Brief. 2020 Jul 11;31:106012. doi: 10.1016/j.dib.2020.106012 (PMC7525142; doi:10.1016/j.dib.2020.106012)
Supplement: Supplementary file 1 [file mmc1.zip]

Archive with 11 entries (11 files):
- Supplementary Material/GT02.csv
- Supplementary Material/GT03.csv
- Supplementary Material/GT04.csv
- Supplementary Material/GT05.csv
- Supplementary Material/GT06.csv
- Supplementary Material/GT11.csv
- Supplementary Material/GT12.csv
- Supplementary Material/GT13.csv
- Supplementary Material/GT14.csv
- Supplementary Material/GT15.csv
- Supplementary Material/GT16.csv
