# Supplementary material for: Sediment descriptions and geochemical analyses of radiocarbon-dated deposits from the vicinity of Göbekli Tepe—A dataset
Source: Data Brief. 2020 Jul 11;31:106012. doi: 10.1016/j.dib.2020.106012 (PMC7525142; doi:10.1016/j.dib.2020.106012)
Supplement: Supplementary file 1 [file mmc1.zip › Supplementary Material/GT02.csv]

Lab. code	Mean sample depth [cm b.g.s.]	LOI 550 ¡C [mass-%]	LOI 900 ¡C [mass-%]	pH value	Electric conductivity [µS cm^-1]
GT02 10-12	11	8.70	11.33	7.5	124
GT02 20-22	21	8.91	13.67	7.2	163
GT02 34-36	35	8.45	14.17	7.3	160
GT02 39-43	41	8.63	14.82	7.1	158
GT02 49-52	50.5	8.76	14.66	7.3	123
GT02 57-59	58	8.97	15.26	7.3	155
GT02 73-80	76.5	8.19	13.94	7.2	143
