# Supplementary material for: Sediment descriptions and geochemical analyses of radiocarbon-dated deposits from the vicinity of Göbekli Tepe—A dataset
Source: Data Brief. 2020 Jul 11;31:106012. doi: 10.1016/j.dib.2020.106012 (PMC7525142; doi:10.1016/j.dib.2020.106012)
Supplement: Supplementary file 1 [file mmc1.zip › Supplementary Material/GT03.csv]

Lab. code	Mean sample depth [cm b.g.s.]	LOI 550 ¡C [mass-%]	LOI 900 ¡C [mass-%]	pH value	Electric conductivity [µS cm^-1]	TIC [mass-%]	TOC [mass-%]
GT03 10-12	11	10.17	7.58	7.8	157	2.31	1.42
GT03 20-22	21	9.16	8.63	7.5	128	1.91	1.54
GT03 35-37	36	8.31	9.22	7.4	117
GT03 45-47	46	8.29	9.99	7.3	119
GT03 51-53	52	7.93	10.45	7.3	123	3.18	0.29
GT03 59-61	60	7.63	10.84	7.4	116	2.55	0.62
GT03 64-66	65	7.15	11.69	7.4	121	3.19	0.37
GT03 71-73	72	7.42	11.70	7.4	137
GT03 81-83	82	7.41	10.40	7.5	117
