# Supplementary material for: Sediment descriptions and geochemical analyses of radiocarbon-dated deposits from the vicinity of Göbekli Tepe—A dataset
Source: Data Brief. 2020 Jul 11;31:106012. doi: 10.1016/j.dib.2020.106012 (PMC7525142; doi:10.1016/j.dib.2020.106012)
Supplement: Supplementary file 1 [file mmc1.zip › Supplementary Material/GT04.csv]

Lab. code	Mean sample depth [cm b.g.s.]	LOI 550 ¡C [mass-%]	LOI 900 ¡C [mass-%]	pH value	Electric conductivity [µS cm^-1]	TIC [mass-%]	TOC [mass-%]
GT04 8-10	9	9.68	9.46		188	2.39	2.01
GT04 18-20	19	9.69	9.82	6.7	149	2.66	1.62
GT04 28-30	29	9.60	10.48	6.7	152
GT04 38-40	39	9.47	10.74	6.9	163
GT04 48-50	49	9.48	10.38	7	168	2.26	1.79
GT04 60-62	61	8.52	10.79	7.1	143	2.81	0.59
GT04 70-72	71	7.90	12.30	7.2	135
GT04 80-82	81	7.19	15.43	7.2	192
