# Supplementary material for: Sediment descriptions and geochemical analyses of radiocarbon-dated deposits from the vicinity of Göbekli Tepe—A dataset
Source: Data Brief. 2020 Jul 11;31:106012. doi: 10.1016/j.dib.2020.106012 (PMC7525142; doi:10.1016/j.dib.2020.106012)
Supplement: Supplementary file 1 [file mmc1.zip › Supplementary Material/GT05.csv]

Lab. code	Mean sample depth [cm b.g.s.]	LOI 550 ¡C [mass-%]	LOI 900 ¡C [mass-%]	pH value	Electric conductivity [µS cm^-1]	TIC [mass-%]	TOC [mass-%]	Magnetic susceptibility [10^-8 m^3 kg^-1)	Mg [mass-%]	Ti [mass-%]
GT05 10-12	11	11.36	9.89	7.1	249			186.13	2.09	0.52
GT05 20-22	21	11.09	10.16	7.2	228			184.11	3.65	0.50
GT05 30-32	31	10.48	10.69	7.6	274	2.64	1.80	186.28	4.01	0.50
GT05 40-42	41	10.06	10.98	7.2	332	2.97	1.26	185.88	3.92	0.52
GT05 50-52	51	9.78	11.88	7.2	364			185.92	3.76	0.49
GT05 60-62	61	9.30	12.32	7.4	251			185.70	5.20	0.49
GT05 70-72	71	8.71	12.49	7.4	218			188.61	3.56	0.48
GT05 80-82	81	9.19	11.60	7.5	210	2.80	1.11	191.49	3.60	0.50
GT05 90-92	91	9.79	11.19	7.6	165	3.32	0.81	189.56	3.95	0.49
GT05 100-102	101	9.55	11.65	7.5	171			187.01	3.44	0.50
GT05 110-112	111	9.35	11.53	7.6	178			177.60	4.01	0.50
GT05 120-122	121	9.72	11.25	7.6	149	3.46	0.30	187.66	4.76	0.51
GT05 130-132	131	9.03	11.48	7.2	171	2.92	1.00	182.96	3.66	0.51
GT05 140-142	141	8.48	12.57	7.1	160			182.33	5.53	0.50
GT05 150-152	151	7.92	12.53	7	153			179.77	6.00	0.49
GT05 160-162	161	8.71	11.72	7.3	144			193.83	5.13	0.50
GT05 170-172	171	8.54	12.63	7.4	173			187.28	4.83	0.52
GT05 180-182	181	7.14	15.77	7.5	167			187.39	7.68	0.47
GT05 190-192	191	6.84	16.62	7.6	149			170.76	8.33	0.47
