# Supplementary material for: Sediment descriptions and geochemical analyses of radiocarbon-dated deposits from the vicinity of Göbekli Tepe—A dataset
Source: Data Brief. 2020 Jul 11;31:106012. doi: 10.1016/j.dib.2020.106012 (PMC7525142; doi:10.1016/j.dib.2020.106012)
Supplement: Supplementary file 1 [file mmc1.zip › Supplementary Material/GT06.csv]

Lab. code	Mean sample depth [cm b.g.s.]	LOI 550 ¡C [mass-%]	LOI 900 ¡C [mass-%]	pH value	Electric conductivity [µS cm^-1]	TIC [mass-%]	TOC [mass-%]	Magnetic susceptibility [10^-8 m^3 kg^-1)	Mg [mass-%]	Ti [mass-%]
GT06 43-48	45.5	4.16	26.22	7.5	141	7.78	1.00	97.81	14.86	0.26
GT06 60-63	61.5	4.76	17.17	7.6	164	4.84	0.31	160.02	7.09	0.43
GT06 75-78	76.5	4.73	17.13	8.5	159			166.40	7.40	0.44
GT06 85-88	86.5	4.96	15.21	8.5	138	4.34	0.45	181.00	6.71	0.48
GT06 95-98	96.5	4.31	19.41	8.2	155	5.52	0.55	145.35	8.08	0.40
GT06 105-108	106.5	4.24	19.60	7.9	132			147.37	7.73	0.41
GT06 124-127	125.5	4.54	18.27	7.8	124			164.97	7.47	0.43
GT06 142-146	144	3.85	22.10	7.6	127			131.84	10.92	0.39
GT06 165-170	167.5	3.72	22.01	7.8	121			141.52	9.83	0.40
GT06 180-185	182.5	3.21	26.25	7.7	102	7.01	0.66	98.94	13.17	0.30
GT06 200-205	202.5	3.91	22.04	7.8	94	6.71	0.22		12.08	0.35
GT06 217-220	218.5	4.28	18.43	7.6	162			149.18	7.64	0.43
GT06 240-245	242.5	4.57	16.88	8	163			136.34	7.75	0.46
