# Supplementary material for: Sediment descriptions and geochemical analyses of radiocarbon-dated deposits from the vicinity of Göbekli Tepe—A dataset
Source: Data Brief. 2020 Jul 11;31:106012. doi: 10.1016/j.dib.2020.106012 (PMC7525142; doi:10.1016/j.dib.2020.106012)
Supplement: Supplementary file 1 [file mmc1.zip › Supplementary Material/GT11.csv]

Lab. code	Mean sample depth [cm b.g.s.]	LOI 550 ¡C [mass-%]	LOI 900 ¡C [mass-%]	pH value	Electric conductivity [µS cm^-1]	Magnetic susceptibility [10^-8 m^3 kg^-1)	Mg [mass-%]	Ti [mass-%]
GT11 10-15	12.5	5.65	26.74	8.1	180	84.08	11.93	0.29
GT11 40-45	42.5	3.87	27.23	7.9	176	85.52	14.18	0.29
GT11 70-75	72.5	4.05	22.58	8	165	118.16	10.71	0.33
GT11 91-96	93.5	2.09	33.28	7.9	103	54.39	14.86	0.17
GT11 103-108	105.5	4.07	21.07	7.8	297	129.13	9.65	0.37
GT11 113-118	115.5	2.88	28.33	7.8	177	83.94	14.87	0.24
GT11 125-130	127.5	5.50	13.29	7.8	460	174.24	6.40	0.47
GT11 135-140	137.5	5.06	14.91	7.8	438	166.13	7.48	0.46
GT11 145-150	147.5	5.52	13.81	7.9	429	169.06	6.32	0.46
GT11 155-160	157.5	4.94	15.51	7.8	346	162.93	6.45	0.45
GT11 165-170	167.5	4.50	18.01	8	578	153.40	7.68	0.40
GT11 175-180	177.5	4.46	17.96	7.8	441	156.68	8.38	0.39
GT11 185-189	187	3.86	21.17	8	334	135.60	10.44	0.34
GT11 205-210	207.5	4.31	19.42	7.8			8.86	0.35
GT11 218-222	220	4.81	21.31	7.5			10.02	0.30
