# Supplementary material for: Sediment descriptions and geochemical analyses of radiocarbon-dated deposits from the vicinity of Göbekli Tepe—A dataset
Source: Data Brief. 2020 Jul 11;31:106012. doi: 10.1016/j.dib.2020.106012 (PMC7525142; doi:10.1016/j.dib.2020.106012)
Supplement: Supplementary file 1 [file mmc1.zip › Supplementary Material/GT12.csv]

Lab. code	Mean sample depth [cm b.g.s.]	LOI 550 ¡C [mass-%]	LOI 900 ¡C [mass-%]	pH value	Electric conductivity [µS cm^-1]	Magnetic susceptibility [10^-8 m^3 kg^-1)	Mg [mass-%]	Ti [mass-%]
GT12 35-40	37.5	3.87	28.35	8.2	176	94.50	13.76	0.29
GT12 89-94	91.5	3.45	27.97	8.2	152	94.80	14.13	0.27
GT12 136-141	138.5	4.36	20.19	8.1	183	131.39	9.59	0.37
GT12 152-157	154.5	4.65	18.31	8.3	236	163.33	7.15	0.43
GT12 167-172	169.5	4.58	18.79	8.2	180	151.70	7.65	0.43
GT12 177-182	179.5	5.26	15.19	7.9	240	169.55	7.05	0.43
GT12 187-192	189.5	5.01	17.50	7.7	252	159.45	5.74	0.44
GT12 197-202	199.5	4.92	17.37	7.5	224	161.90	4.49	0.47
GT12 207-212	209.5	5.62	14.56	7.8	192	172.66	7.46	0.45
GT12 230-235	232.5	4.00	25.59	7.7		89.35	12.33	0.24
