# Supplementary material for: Sediment descriptions and geochemical analyses of radiocarbon-dated deposits from the vicinity of Göbekli Tepe—A dataset
Source: Data Brief. 2020 Jul 11;31:106012. doi: 10.1016/j.dib.2020.106012 (PMC7525142; doi:10.1016/j.dib.2020.106012)
Supplement: Supplementary file 1 [file mmc1.zip › Supplementary Material/GT13.csv]

Lab. code	Mean sample depth [cm b.g.s.]	LOI 550 ¡C [mass-%]	LOI 900 ¡C [mass-%]	pH value	Electric conductivity [µS cm^-1]	TIC [mass-%]	TOC [mass-%]
GT13 5-10	7.5	5.83	13.99	7.8	103
GT13 15-20	17.5	5.45	14.67	8	100
GT13 25-30	27.5	5.09	16.05	7.8	92	7.68	0.27
GT13 40-45	42.5	3.64	20.32	7.9	109	4.77	0.41
GT13 65-70	67.5	3.72	27.79	7.9	128
GT13 85-90	87.5	3.40	28.28	7.6	175
GT13 105-110	107.5	3.22	28.08	7.6	172
GT13 125-130	127.5	3.06	29.03	7.8	118
