# Supplementary material for: Sediment descriptions and geochemical analyses of radiocarbon-dated deposits from the vicinity of Göbekli Tepe—A dataset
Source: Data Brief. 2020 Jul 11;31:106012. doi: 10.1016/j.dib.2020.106012 (PMC7525142; doi:10.1016/j.dib.2020.106012)
Supplement: Supplementary file 1 [file mmc1.zip › Supplementary Material/GT14.csv]

Lab. code	Mean sample depth [cm b.g.s.]	LOI 550 ¡C [mass-%]	LOI 900 ¡C [mass-%]	pH value	Electric conductivity [µS cm^-1]	TIC [mass-%]	TOC [mass-%]
GT14 5-10	7.5	7.50	25.75	7.6	124
GT14 18-23	20.5	6.98	11.33	7.7	99
GT14 29-34	31.5	6.75	12.04	7.6	120	2.75	1.36
GT14 37-42	39.5	6.17	13.66	7.7	109	3.46	1.19
GT14 55-60	57.5	5.88	15.37	7.8	112
GT14 70-75	72.5	5.50	17.45	7.9	119
