# Supplementary material for: Sediment descriptions and geochemical analyses of radiocarbon-dated deposits from the vicinity of Göbekli Tepe—A dataset
Source: Data Brief. 2020 Jul 11;31:106012. doi: 10.1016/j.dib.2020.106012 (PMC7525142; doi:10.1016/j.dib.2020.106012)
Supplement: Supplementary file 1 [file mmc1.zip › Supplementary Material/GT15.csv]

Lab. code	Mean sample depth [cm b.g.s.]	LOI 550 ¡C [mass-%]	LOI 900 ¡C [mass-%]	pH value	Electric conductivity [µS cm^-1]	TIC [mass-%]	TOC [mass-%]
GT15 5-8	6.5	7.67	17.29	7.8	152
GT15 11-15	13	6.75	18.31	8	133	4.72	1.75
GT15 21-26	23.5	5.56	20.61	7.8	106	5.95	0.85
GT15 29-34	31.5	5.04	21.07	7.9	119
GT15 43-48	45.5	5.19	20.91	7.8	121
GT15 53-58	55.5	5.01	19.74	7.7	118
