# Supplementary material for: Sediment descriptions and geochemical analyses of radiocarbon-dated deposits from the vicinity of Göbekli Tepe—A dataset
Source: Data Brief. 2020 Jul 11;31:106012. doi: 10.1016/j.dib.2020.106012 (PMC7525142; doi:10.1016/j.dib.2020.106012)
Supplement: Supplementary file 1 [file mmc1.zip › Supplementary Material/GT16.csv]

Lab. code	Mean sample depth [cm b.g.s.]	LOI 550 ¡C [mass-%]	LOI 900 ¡C [mass-%]	pH value	Electric conductivity [µS cm^-1]	TIC [mass-%]	TOC [mass-%]
GT16 5-10	7.5	6.29	16.87	7.9	128
GT16 25-30	27.5	5.28	14.65	7.9	156	5.08	0.65
GT16 35-40	37.5	4.59	16.84	8	132
GT16 53-58	55.5	3.98	22.16	7.9	116
GT16 61-65	63	4.51	19.32	8	123	3.84	0.76
GT16 72-75	73.5	4.32	21.61	8	131
